# Supplementary material for: Hypoxia-induced BTN3A2 promotes glioma progression and chemoresistance via AKT/SP1/RAD51-mediated DNA damage
Source: Cell Death Dis. 2026 Apr 11;17(1):469. doi: 10.1038/s41419-026-08729-7 (PMC13181034; doi:10.1038/s41419-026-08729-7)
Supplement: Supplementary file 9 — Table S2 [file 41419_2026_8729_MOESM9_ESM.xlsx]

## Sheet: Sheet1
TableS1. Clinicopathological characteristics and follow-up information of glioma patients included in the tissue microarray
Patient number	Gender (0=female;1=male)	Age	STAGE	OS	DFS	Recurrence（0=No；1=Yes）	Pathology No.
1	0	37	II	113	113	0	2008-00919
2	1	44	I-II	113	113	0	2008-01056
3	0	63	III	112	27	1	2008-01856
4	1	42	I-II	112	112	0	2008-01842
5	1	53	IV	22	22	1	2008-02199
6	1	69	I-II	111	111	0	2008-03093
7	0	11	I	111	111	0	2008-03934
8	1	41	I-II	110	110	0	2008-04695
9	1	24	IV	52	35	1	2008-04736
10	1	17	II-III	109	109	0	2008-05576
11	0	47	II	109	109	0	2008-06324
12	0	34	I	108	108	0	2008-06727
13	0	59	II	108	108	0	2008-07024
14	0	56	II-III	72	17	1	2008-07470
15	1	80	II	108	34	1	2008-07726
16	0	28	I-II	108	108	0	2008-07855
17	1	62	II-III	106	106	0	2008-09508
18	1	66	II	83	83	1	2008-09567
19	0	55	I-II	106	106	0	2008-09670
20	0	46	I-II	106	106	0	2008-09824
21	1	29	III	105	72	1	2008-10386
22	0	36	I-II	105	105	0	2008-10522
23	0	49	II	105	59	1	2008-10704
24	1	61	II	105	105	0	2008-10976
25	1	44	II	105	52	1	2008-11366
26	1	36	II	105	105	0	2008-11577
27	1	39	II-III	104	85	1	2008-11941
28	1	56	II	104	104	0	2008-11942
29	1	12	I	103	103	0	2008-13166
30	1	66	I-II	103	103	0	2008-13431
31	0	37	I	103	103	0	2008-13681
32	1	6	I-II	102	102	0	2009-00373
33	1	5	I	102	102	0	2009-00515
34	0	43	II-III	101	62	1	2009-00989
35	1	32	I	101	101	0	2009-01376
36	1	57	II	101	101	0	2009-01219
37	0	55	III	67	81	1	2009-01632
38	0	61	I	101	101	0	2009-01633
39	1	34	II	100	100	0	2009-02020
40	1	37	III	100	46	1	2009-02093
41	1	44	II	100	63	1	2009-02400
42	1	37	IV	33	33	1	2009-03249
43	1	46	II	100	100	0	2009-03464
44	0	52	II	99	99	0	2009-03449
45	1	60	II	99	54	1	2009-03958
46	0	41	III	66	58	1	2009-03960
47	1	41	II	99	99	0	2009-04424
48	1	68	II-III	99	48	1	2009-04656
49	1	31	II	98	49	1	2009-05100
50	1	63	II	59	55	1	2009-05744
51	1	65	I-II	98	34	1	2009-05879
52	0	57	II-III	50	50	1	2009-05963
53	1	57	II	97	55	1	2009-06593
54	0	6	I	97	97	0	2009-07640
55	1	47	I-II	97	35	1	2009-07431
56	0	42	I-II	97	97	0	2009-07440
57	1	60	I-II	97	30	1	2009-08062
58	1	63	II	96	50	1	2009-08252
59	1	20	I-II	96	96	0	2009-08318
60	1	69	II	57	36	1	2009-08958
61	0	42	II	96	54	1	2009-09089
62	0	26	I	95	95	0	2009-10038
63	0	41	III	30	30	1	2009-10484
64	1	49	II-III	95	95	0	2009-10581
65	1	41	IV	50	41	1	2009-11118
66	1	44	IV	13	13	1	2009-11360
67	0	36	II	94	94	0	2009-11311
68	1	22	IV	11	11	1	2009-11918
69	1	20	II-III	94	27	1	2009-11938
70	1	36	I-II	93	93	0	2009-12739
71	0	23	II	93	13	1	2009-12740
72	0	18	I-II	93	93	0	2009-13173
73	0	42	II-III	93	93	0	2009-13764
74	1	41	II	55	47	1	2009-13842
75	1	58	II-III	73	14	1	2009-13850
76	1	37	II-III	56	56	1	2009-13926
77	1	35	II-III	92	92	0	2009-14202
78	0	43	IV	15	12	1	2009-14346
79	1	40	I-II	92	26	1	2009-14916
80	1	46	II-III	37	27	1	2009-15241
81	0	17	I-II	91	91	0	2009-15437
82	0	47	II-III	91	43	1	2009-16161
83	1	33	II-III	91	91	0	2009-16270
84	1	42	II-III	48	21	1	2010-00805
85	1	79	I-II	33	33	1	2010-01547
86	1	74	II	20	20	1	2010-02470
87	1	50	I-II	88	88	0	2010-02747
88	0	36	I-II	88	88	0	2010-02749
89	1	32	II	88	41	1	2010-03011
90	1	36	III	88	30	1	2010-03013
91	1	38	I	88	88	0	2010-03809
92	0	18	I	87	87	0	2010-04533
93	1	3	I-II	87	87	0	2010-04621
94	0	42	II	87	53	1	2010-05014
95	0	45	II-III	55	35	1	2010-05109
96	0	52	II	87	48	1	2010-05352
97	1	20	II-III	87	87	0	2010-05797
98	1	68	II	62	44	1	2010-05945
99	1	60	IV	10	10	1	2010-06410
100	0	33	III	33	33	1	2010-06411
101	0	65	IV	23	23	1	2010-06613
102	0	14	I	86	86	0	2010-07091
103	1	28	I-II	86	86	0	2010-07603
104	1	37	I-II	86	86	0	2010-07604
105	0	60	IV	17	17	1	2010-08090
106	0	59	I-II	85	85	0	2010-08880
107	1	36	II	85	85	0	2010-09696
108	0	49	I	85	85	0	2010-09773
109	1	41	III	32	32	1	2010-10379
110	1	19	II	84	84	0	2010-10448
111	1	59	III	11	11	1	2010-10588
112	1	56	IV	32	32	1	2010-11326
113	1	58	II-III	40	40	1	2010-12567
114	0	40	III	27	26	1	2010-13338
115	1	35	II-III	59	22	1	2010-14376
116	0	38	I	81	81	0	2010-15052
117	1	47	III	81	33	1	2010-15580
118	1	34	II-III	81	40	1	2010-15673
119	1	46	IV	41	34	1	2010-17280
120	0	58	II-III	34	34	1	2010-17688
121	0	59	II-III	79	79	0	2010-18382
122	0	30	III	23	23	1	2010-18568
123	1	65	IV	34	23	1	2010-19421
124	1	9	IV	17	17	1	2010-19916
125	1	41	IV	12	12	1	2011-00367
126	1	49	III	26	26	1	2011-01019
127	1	78	IV	6	6	1	2011-01161
128	0	48	II	77	26	1	2011-01292
129	1	36	II	77	41	1	2011-01357
130	1	40	I-II	77	77	0	2011-02223
131	1	41	II	76	76	1	2011-03020
132	0	45	II	76	76	0	2011-03024
133	1	54	I-II	76	76	0	2011-03490
134	0	32	II	76	76	0	2011-04109
135	1	48	II	75	75	0	2011-04523
136	1	30	III	18	18	1	2011-05311
137	0	24	I-II	75	75	0	2011-05434
138	1	52	II-III	23	23	1	2011-05726
139	0	26	II-III	75	75	1	2011-06060
140	1	62	IV	10	10	1	2011-06192
141	1	56	II	74	74	0	2011-06645
142	1	15	II	74	74	0	2011-07678
143	1	67	III	19	19	1	2011-08320
144	1	30	I	72	72	0	2011-10840
145	0	70	II-III	29	29	1	2011-11396
146	1	41	II	26	26	1	2011-11730
147	1	63	IV	9	9	1	2011-11785
148	1	45	IV	10	10	1	2011-11799
149	1	37	II	71	71	0	2011-11856
150	0	69	III	11	11	1	2011-11859
151	0	19	II	71	71	0	2011-12076
152	1	49	II	71	71	0	2011-11930
153	0	66	I	71	71	0	2011-12659
154	1	41	IV	14	14	1	2011-13222
155	1	56	III	21	21	1	2011-13914
156	1	57	III	37	37	1	2011-15227
157	1	10	I	69	69	0	2011-15341
158	0	36	II-III	69	69	1	2011-15486
159	1	40	II-III	39	39	1	2011-15493
